# Supplementary material for: TRIAC Treatment Improves Impaired Brain Network Function and White Matter Loss in Thyroid Hormone Transporter Mct8/Oatp1c1 Deficient Mice
Source: Int J Mol Sci. 2022 Dec 8;23(24):15547. doi: 10.3390/ijms232415547 (PMC9779161; doi:10.3390/ijms232415547)
Supplement: Supplementary file 1 [file ijms-23-15547-s001.zip]

Archive with 1 entries (1 files):
- ijms-2043375-supplementary.pdf
